# Supplementary material for: Characterization of Non-Cholesterol Sterols in Microglia Cell Membranes Using Targeted Mass Spectrometry
Source: Cells. 2023 Mar 23;12(7):974. doi: 10.3390/cells12070974 (PMC10093698; doi:10.3390/cells12070974)
Supplement: Supplementary file 1 [file cells-12-00974-s001.zip]

Archive with 2 entries (2 files):
- cells-2120603-figure s1.pdf
- cells-2120603-supplementary.pdf
